# Supplementary material for: The alternative prey hypothesis revisited: Still valid for willow ptarmigan population dynamics
Source: PLoS One. 2018 Jun 6;13(6):e0197289. doi: 10.1371/journal.pone.0197289 (PMC5991367; doi:10.1371/journal.pone.0197289)
Supplement: S1 Data set — (CSV) [file pone.0197289.s001.csv]

YEAR	AREA	GROWTH	CHICKS	DENSITY	FOX	RODENT	TRANSECTL	PTACC	PTCHICKACC	PTTOTACC
2006	1	0,4	0,72	5,2	0,33	0	40750	60	152	212
2006	3	-0,1	0,63	4,76	0,29	0	34000	60	102	162
2006	4	0,4	0,66	7,98	1,57	0,22	32700	90	171	261
2006	5	0,04	0,82	2,31	0,2	0	23850	10	45	55
2006	8	-0,31	0,63	4,06	0,18	0	37200	56	95	151
2006	9	-1,78	0,48	1,79	0,21	0	27930	26	24	50
2006	12	-0,11	0,59	3,5	0,29	0	33979	49	70	119
2006	13	0,06	0,71	5,38	0,16	0,14	18950	30	72	102
2006	14	-2,16	0,32	1,63	0,79	0	19000	21	10	31
2006	16	-0,09	0,68	8,38	0,53	0	23400	62	134	196
2006	17	-0,71	0,64	3,35	0,64	0	26570	32	57	89
2006	21	-0,25	0,67	6,77	0,47	0	21576	48	98	146
2006	23	-0,31	0,76	9,79	0,44	0,11	32600	76	243	319
2006	27	-0,69	0,72	13,84	0,86	0	22475	86	225	311
2006	28	0,54	0,7	5,01	0,18	0,07	36950	55	130	185
2006	29	-0,21	0,69	6,21	0,16	0	62520	122	266	388
2006	33	0,31	0,69	6,5	0,38	0,17	45550	93	203	296
2006	34	0,06	0,7	4,07	0,34	0	33931	42	96	138
2006	38	-0,39	0,73	4,3	0,63	0	30005	35	94	129
2006	44	-0,84	0,62	1,77	0,28	0	43000	29	47	76
2006	45	-0,44	0,69	8,67	0,33	0	50300	133	303	436
2006	46	-0,39	0,61	4,2	0,64	0,08	30729	50	79	129
2006	48	-0,46	0,7	2,14	0,22	0	80980	52	121	173
2006	49	-0,15	0,67	9,44	0,26	0,05	64922	205	408	613
2006	51	1,05	0,68	4,37	0,16	0	70300	99	208	307
2006	53	-0,07	0,74	3,27	0,07	0	46200	40	111	151
2006	55	0,17	0,73	0,83	0,47	0,09	167001	37	101	138
2006	57	-0,19	0,7	7,05	0,22	0	53310	114	262	376
2006	60	-0,08	0,77	3,74	0,17	0	35000	30	101	131
2006	61	0,28	0,79	2,43	0,36	0	42000	21	81	102
2006	62	-0,26	0,76	13,53	0,87	0	26906	89	275	364
2006	64	-0,12	0,7	8,78	0,88	0	30400	80	187	267
2007	1	0,25	0,72	6,67	0,3	0	40150	75	193	268
2007	3	0,56	0,8	8,34	0,28	0	21475	36	143	179
2007	4	-0,01	0,72	7,89	0,84	0,67	32700	71	187	258
2007	5	0,54	0,73	3,97	0,23	0	24950	27	72	99
2007	8	0,73	0,75	8,39	0,29	0	41255	86	260	346
2007	9	0,52	0,76	3,02	0,43	0,5	33781	24	78	102
2007	12	0,19	0,59	4,23	0,43	0,33	33128	57	83	140
2007	14	1,51	0,77	7,41	0,37	0	15525	26	89	115
2007	16	0,45	0,84	13,2	0,43	0	27500	58	305	363
2007	17	1,25	0,83	11,74	0,53	0,78	27000	54	263	317
2007	18	0,96	0,78	10,25	0,41	0	21955	50	175	225
2007	21	1,17	0,78	21,76	0,5	0,57	15810	77	267	344
2007	22	0,87	0,78	8,24	0,43	1	136825	253	875	1128
2007	23	-0,52	0,8	5,81	0,31	0,13	29100	34	135	169
2007	27	0,13	0,79	15,8	0,38	0	22475	73	282	355
2007	29	0,21	0,76	7,68	0,15	0,04	63670	116	373	489
2007	31	-0,29	0,64	6,01	0,33	0,04	40117	86	155	241
2007	33	-0,2	0,82	5,3	0,44	0	23605	22	103	125
2007	34	-0,55	0,68	2,35	0,4	0	43464	33	69	102
2007	35	0,66	0,81	14,4	0,3	0	22159	60	259	319
2007	38	0,51	0,82	7,18	0,8	0,88	24500	32	144	176
2007	40	0,9	0,61	2,06	0,82	0	80926	65	102	167
2007	44	0,7	0,69	3,57	0,62	0	36721	40	91	131
2007	45	0,53	0,76	14,7	0,52	0	48700	174	542	716
2007	46	0,5	0,69	6,89	0,43	0,2	35547	76	169	245
2007	51	-0,86	0,59	1,84	0,36	0,05	76100	58	82	140
2007	53	-0,66	0,68	1,69	0,26	0	46200	25	53	78
2007	55	0,42	0,67	1,25	0,71	0,15	142998	59	120	179
2007	60	-0,11	0,75	3,34	0,29	0	21232	18	53	71
2007	61	-0,4	0,86	1,62	0,31	0	77650	18	108	126
2007	62	0,64	0,81	25,75	0,36	0	28000	140	581	721
2007	64	0,44	0,8	13,59	0,35	0	30400	82	331	413
2008	1	-0,32	0,69	4,83	0,43	0	40750	62	135	197
2008	2	-0,16	0,8	1,26	0,2	1	19826	5	20	25
2008	3	-0,6	0,66	4,58	0,27	0	39087	60	119	179
2008	4	-0,38	0,53	5,42	0,8	0	33200	85	95	180
2008	5	-0,04	0,54	3,81	0,41	0	22300	39	46	85
2008	8	-0,42	0,6	5,51	0,14	0	41200	91	136	227
2008	10	-0,55	0,56	0,76	0,43	0,07	139450	47	59	106
2008	12	-0,16	0,44	3,6	0,41	0	34479	69	55	124
2008	16	-0,37	0,69	9,15	0,3	0	27200	77	172	249
2008	17	-1,1	0,51	3,92	0,81	0,5	18126	35	36	71
2008	22	-0,53	0,57	4,86	0,33	0,57	113182	237	313	550
2008	29	0,08	0,64	8,29	0,81	0	82908	244	443	687
2008	31	-0,37	0,55	4,16	0,43	0,17	44687	84	102	186
2008	33	-0,55	0,64	3,06	0,89	0	30720	34	60	94
2008	34	-0,05	0,61	2,22	0,95	0,13	69678	60	95	155
2008	38	-0,22	0,61	5,75	0,77	0,4	16005	36	56	92
2008	40	-0,79	0,61	0,93	1,01	0,11	89035	32	51	83
2008	44	-0,42	0,64	2,35	0,36	0	38692	33	58	91
2008	45	-0,93	0,46	5,81	0,61	0	50300	159	133	292
2008	46	-0,2	0,61	5,66	0,23	0,54	32843	72	114	186
2008	51	-0,2	0,43	1,51	0,47	0,09	86828	75	56	131
2008	52	-0,29	0,57	4,82	0,34	0,13	63464	133	173	306
2008	53	0,13	0,71	1,93	0,19	0	46200	26	63	89
2008	55	-0,78	0,46	0,57	0,64	0,05	189939	59	50	109
2008	59	0,01	0,65	6,05	0,37	0	32900	70	129	199
2008	60	0,52	0,77	5,63	0,37	0	37500	49	162	211
2008	61	-1,63	0,36	0,32	0,39	0	44035	9	5	14
2008	62	-0,35	0,71	18,07	0,39	0	28000	149	357	506
2008	64	-0,5	0,6	8,26	0,56	0	30400	100	151	251
2009	1	-0,36	0,66	3,36	0,49	0	40750	46	91	137
2009	3	0,25	0,69	5,89	0,54	0	37700	69	153	222
2009	4	-0,36	0,53	3,8	1,16	0	31600	57	63	120
2009	5	-0,51	0,65	2,3	0,37	0	23950	19	36	55
2009	8	-0,65	0,65	2,88	0,5	0	37200	37	70	107
2009	10	-0,41	0,61	0,51	0,22	0	61300	12	19	31
2009	12	-0,55	0,63	2,08	0,69	0	34630	27	45	72
2009	15	-1,23	0,52	1,08	0,56	0	38870	20	22	42
2009	16	-0,34	0,64	6,5	0,64	0,15	28300	67	117	184
2009	17	-0,19	0,64	3,23	0,87	0	17953	21	37	58
2009	20	-1	0,58	3,03	0,55	0	18160	23	32	55
2009	22	-0,5	0,62	2,96	0,64	0	121924	137	224	361
2009	24	0,2	0,46	2,93	0,58	0	38900	62	52	114
2009	29	-0,32	0,66	6	0,28	0	87031	175	347	522
2009	31	-0,97	0,38	1,58	0,32	0	41215	40	25	65
2009	33	0,3	0,65	4,12	0,37	0	27170	39	73	112
2009	34	-0,24	0,58	1,75	0,32	0	50837	37	52	89
2009	38	-0,39	0,72	3,89	1,63	0	13622	15	38	53
2009	40	-0,58	0,52	0,52	0,44	0	88364	22	24	46
2009	44	-0,48	0,67	1,46	0,25	0	41840	20	41	61
2009	45	-0,86	0,39	2,45	0,6	0	50300	75	48	123
2009	46	-0,88	0,55	2,34	0,72	0,1	27315	29	35	64
2009	47	-1,08	0,48	2,15	0,73	0	40390	45	42	87
2009	51	-0,42	0,32	0,99	0,35	0	74450	50	24	74
2009	52	-0,58	0,67	2,7	0,39	0	75626	67	137	204
2009	53	0,71	0,71	3,9	0,25	0	43800	50	121	171
2009	55	-0,03	0,65	0,55	0,48	0,1	189458	37	68	105
2009	57	-1,01	0,45	2,4	0,61	0	31295	41	34	75
2009	59	-0,85	0,52	2,59	0,4	0	34000	42	46	88
2009	60	-0,91	0,75	2,26	0,46	0	57200	32	97	129
2009	61	1,31	0,61	1,18	0,2	0	47542	22	34	56
2009	62	-1,41	0,54	4,43	0,6	0,29	28000	57	67	124
2009	64	-0,52	0,58	4,9	0,54	0	30400	63	86	149
2010	1	0,77	0,8	7,26	0,24	0,31	40650	60	235	295
2010	3	0,37	0,77	8,53	0,19	0,39	38100	75	250	325
2010	4	0,19	0,58	4,61	0,3	1	31650	61	85	146
2010	5	0,2	0,79	2,81	0,26	0	24950	15	55	70
2010	7	0,61	0,87	4,58	0,13	0,21	27500	16	110	126
2010	8	0,37	0,76	4,14	0,09	0,17	30650	30	97	127
2010	9	-0,38	0,73	1,9	0,43	0,26	42020	22	58	80
2010	10	0,96	0,73	1,33	0,37	0,23	59600	21	58	79
2010	12	0,19	0,69	2,5	0,24	0,5	33940	26	59	85
2010	14	0,45	0,7	3,53	0,58	0,67	17824	19	44	63
2010	15	1,03	0,56	3,02	0,47	0	38420	51	65	116
2010	16	0,3	0,78	8,75	0,84	0,8	30750	58	211	269
2010	17	-0,11	0,75	2,9	0,51	0,86	19623	14	43	57
2010	18	0,16	0,69	4,92	0,51	0,63	21932	34	74	108
2010	20	0,45	0,68	4,76	0,5	0,56	16592	25	54	79
2010	21	-0,61	0,82	3,29	0,66	0,67	14901	9	40	49
2010	22	0,45	0,76	4,63	0,81	0,54	127010	142	446	588
2010	23	1,17	0,77	9,32	0,35	0,38	29200	62	210	272
2010	27	0,9	0,82	12,12	0,52	1	22610	50	224	274
2010	29	0,46	0,8	9,51	0,81	0,91	78061	145	597	742
2010	31	0	0,7	1,58	0,19	0,79	46222	22	51	73
2010	34	1,06	0,77	5,07	0,82	1	48888	58	190	248
2010	35	0,25	0,79	4,86	0,59	0,88	23260	24	89	113
2010	38	0,13	0,81	4,45	0,64	0,5	18875	16	68	84
2010	41	1,09	0,73	1,55	0,31	0,55	106990	44	122	166
2010	44	0,3	0,76	1,96	0,45	0,06	44346	21	66	87
2010	45	0,41	0,74	3,69	0,46	1	50400	49	137	186
2010	46	0,76	0,75	5,03	0,98	0,64	33400	42	126	168
2010	47	0,08	0,74	2,33	0,81	0,38	34710	21	60	81
2010	51	-0,05	0,5	0,95	0,18	0,25	67362	32	32	64
2010	53	0,35	0,8	5,52	0,13	0,36	46200	52	203	255
2010	55	0,27	0,76	0,72	0,58	0,62	192106	33	106	139
2010	57	0,77	0,78	5,17	0,37	1	29011	33	117	150
2010	59	1,15	0,77	8,14	0,18	0,4	26161	48	165	213
2010	60	0,77	0,78	4,87	0,09	0	49700	54	188	242
2010	61	0,5	0,83	1,95	0,39	0	44100	15	71	86
2010	62	0,79	0,77	9,79	0,57	1	28000	63	211	274
2010	63	1,17	0,84	15,44	0,84	1	14576	37	188	225
2010	64	0,25	0,76	6,3	0,47	0,63	30500	47	145	192
2011	1	-0,25	0,76	5,64	0,23	0,63	40750	55	175	230
2011	3	0,62	0,75	15,86	0,59	0,39	36700	148	434	582
2011	4	-1,07	0,6	1,58	0,3	0,56	31600	20	30	50
2011	5	0,45	0,83	4,41	0,37	0,75	24950	19	91	110
2011	7	-0,22	0,82	3,69	0,17	1	45840	31	138	169
2011	8	0,5	0,68	6,81	0,58	0,25	39800	86	185	271
2011	9	-0,64	0,57	1,01	0,54	1	36690	16	21	37
2011	10	0,06	0,71	1,4	0,18	0,85	59820	24	60	84
2011	12	0,89	0,74	6,1	0,27	1	33270	52	151	203
2011	14	0,62	0,75	6,58	0,57	1	19300	32	95	127
2011	15	0,39	0,75	4,45	0,48	1	27190	30	91	121
2011	16	0,61	0,85	16,03	0,28	1	30250	75	410	485
2011	17	1,08	0,78	8,57	0,66	0,67	17035	32	114	146
2011	18	0,2	0,74	6	0,61	1	19820	31	88	119
2011	20	-0,19	0,67	3,92	0,59	0,7	18630	24	49	73
2011	21	1,28	0,79	11,81	0,4	0,83	15917	40	148	188
2011	22	0,4	0,79	6,91	0,33	1	122925	180	669	849
2011	23	0,12	0,82	10,48	0,26	1	29200	54	252	306
2011	27	0,29	0,74	16,19	0,57	0,63	22545	96	269	365
2011	28	0,56	0,62	7,83	0,35	0	10350	31	50	81
2011	29	0,14	0,8	10,98	0,45	0,98	109436	245	957	1202
2011	31	0,21	0,56	1,94	0,19	1	39716	34	43	77
2011	34	-0,25	0,7	3,93	0,4	0,95	45236	54	124	178
2011	35	0,19	0,77	5,85	0,63	0,88	23257	31	105	136
2011	38	0,12	0,77	5,02	0,57	1	19333	22	75	97
2011	41	0,36	0,74	2,23	0,62	0,88	108472	63	179	242
2011	44	0,39	0,74	2,9	0,26	0,69	44175	33	95	128
2011	45	0,37	0,71	5,35	0,66	1	50500	77	193	270
2011	46	0,71	0,81	10,22	0,29	0,75	32000	63	264	327
2011	47	0,8	0,73	5,18	0,29	1	33030	46	125	171
2011	51	0,65	0,62	1,83	0,38	0,6	70120	49	79	128
2011	53	0	0,75	5,5	0,15	0,64	46200	63	191	254
2011	55	0,37	0,65	1,04	0,4	0,3	182240	67	123	190
2011	57	0,76	0,75	11,01	0,78	0,85	27150	76	223	299
2011	59	-0,48	0,7	5,03	0,25	0,71	33000	49	117	166
2011	60	0,07	0,8	5,21	0,18	0,8	56000	57	235	292
2011	61	0,3	0,83	2,64	0,16	0,81	48126	21	106	127
2011	62	0,87	0,8	23,46	0,51	1	28000	134	523	657
2011	63	0,3	0,84	20,79	0,29	1	14576	48	255	303
2011	64	-0,31	0,74	4,62	0,5	1	30520	37	104	141
2012	1	-1,72	0,27	1,01	0,5	0	40750	30	11	41
2012	3	-0,95	0,64	6,12	0,77	0	33500	73	132	205
2012	5	-1,44	0,64	1,04	0,25	0	23950	9	16	25
2012	7	-1,61	0,38	0,73	0,28	0	28598	13	8	21
2012	8	-2,27	0,41	0,7	0,6	0	41200	17	12	29
2012	9	0,08	0,09	1,09	0,79	0	21120	21	2	23
2012	10	-1,77	0,25	0,24	0,21	0	50000	9	3	12
2012	12	-0,65	0,29	3,19	0,76	0,08	32590	74	30	104
2012	14	-0,37	0,66	4,56	0,78	0	19300	30	58	88
2012	15	-1,61	0,35	0,89	0,69	0	29090	17	9	26
2012	18	-0,42	0,58	3,94	0,69	0	16250	27	37	64
2012	22	-1,72	0,45	1,24	0,99	0	120085	82	67	149
2012	23	-0,12	0,68	9,33	0,4	0	26141	79	165	244
2012	24	-0,57	0,52	2,32	0,7	0	29700	33	36	69
2012	27	-0,62	0,53	8,72	0,71	0	22595	93	104	197
2012	29	-1,07	0,54	3,77	0,32	0	102476	179	207	386
2012	31	0,7	0,7	3,91	0,4	0	43700	51	120	171
2012	35	-0,37	0,76	4,04	0,77	0	23257	23	71	94
2012	41	-0,73	0,59	1,07	0,59	0,04	77220	34	49	83
2012	44	-1,02	0,52	1,04	0,42	0	44100	22	24	46
2012	45	-0,87	0,52	2,23	0,57	0	49700	53	58	111
2012	47	-1,24	0,6	1,5	0,95	0	40110	24	36	60
2012	49	-0,82	0,53	1,1	0,39	0	177010	92	103	195
2012	51	-1,53	0,36	0,39	1,02	0	63480	16	9	25
2012	53	-0,43	0,59	3,59	0,17	0	45700	68	96	164
2012	55	-0,65	0,5	0,54	0,98	0,02	186103	50	51	101
2012	57	-1,13	0,52	3,56	0,68	0	39643	68	73	141
2012	59	-0,66	0,57	2,61	0,41	0	36000	40	54	94
2012	60	-0,91	0,57	2,09	0,43	0,08	52050	47	62	109
2012	61	-2,65	0,5	0,19	0,37	0	42760	4	4	8
2012	62	-0,91	0,55	9,46	0,8	0	28000	118	147	265
2012	64	0,51	0,64	7,7	0,66	0	30520	84	151	235
2013	1	1,18	0,71	3,26	0,27	0	40750	39	94	133
2013	3	0,02	0,74	6,24	0,19	0	37500	60	174	234
2013	5	1,06	0,79	3,01	0,16	0	24950	16	59	75
2013	7	1,23	0,81	2,5	0,47	0	29200	14	59	73
2013	8	0,24	0,76	0,89	0,13	0	27950	6	19	25
2013	9	0,49	0,67	1,79	0,21	0	49855	29	60	89
2013	10	1,59	0,82	1,18	0,18	0	51690	11	50	61
2013	12	0,39	0,63	4,71	0,53	0	33730	59	100	159
2013	22	1,42	0,69	5,14	0,43	0,08	117375	184	419	603
2013	23	0,09	0,77	10,26	0,34	0,13	27200	64	215	279
2013	24	0,43	0,71	3,58	0,44	0	32120	33	82	115
2013	29	0,29	0,74	5,03	0,59	0,08	103015	134	384	518
2013	31	-0,83	0,66	1,71	0,46	0	46216	27	52	79
2013	41	0,64	0,67	2,04	0,63	0,28	116654	79	159	238
2013	44	1,03	0,71	2,92	0,35	0,06	45208	38	94	132
2013	45	0,36	0,7	3,21	0,61	0,57	50400	48	114	162
2013	47	1,11	0,73	4,53	0,4	0	40370	49	134	183
2013	49	0,92	0,67	2,76	0,41	0,08	173298	159	320	479
2013	51	1,7	0,65	2,16	0,39	0	65800	50	92	142
2013	53	0,04	0,79	3,74	0,13	0	46200	37	136	173
2013	55	0,09	0,77	0,6	0,56	0,24	172806	24	79	103
2013	57	0,68	0,78	7,05	0,51	0	27820	43	153	196
2013	59	-0,07	0,71	2,45	0,31	0	35574	25	62	87
2013	60	0,09	0,69	2,29	0,38	0,08	53186	38	84	122
2013	61	1,78	0,81	1,11	0,32	0	48570	10	44	54
2013	62	0,38	0,82	13,89	0,43	0	28000	71	318	389
2014	1	-0,2	0,78	2,67	0,09	0,44	40750	24	85	109
2014	3	-0,3	0,79	4,6	0,11	0,65	35000	34	127	161
2014	5	-0,24	0,68	2,36	0,14	0,25	24950	19	40	59
2014	7	0,2	0,78	3,06	0,16	0,47	54311	36	130	166
2014	8	1,54	0,79	4,17	0,12	0,33	32650	29	107	136
2014	9	0,28	0,79	2,36	0,31	0,33	47555	24	88	112
2014	10	0,1	0,68	1,31	0,25	0,57	58796	25	52	77
2014	22	0,25	0,74	6,58	0,46	0,97	9790	25	67	92
2014	29	0,81	0,82	11,31	0,35	0,93	109736	224	1017	1241
2014	31	1,14	0,77	5,34	0,23	1	44769	55	184	239
2014	34	0,32	0,81	5,52	0,32	1	48906	50	220	270
2014	41	0,65	0,7	3,9	0,27	0,88	112687	133	306	439
2014	44	0,09	0,7	3,19	0,3	0	42320	41	94	135
2014	45	0,71	0,82	6,53	0,24	1	51273	61	274	335
2014	46	0,78	0,68	8,8	0,42	0,88	64984	184	388	572
2014	47	0,25	0,8	5,81	0,56	0,92	34259	39	160	199
2014	49	0,97	0,79	7,28	0,23	1	40509	63	232	295
2014	53	-0,47	0,78	2,34	0,1	0,55	46200	24	84	108
2014	55	-0,02	0,73	0,58	1	0,63	184804	29	79	108
2014	59	0,24	0,69	3,11	0,1	0,5	36003	35	77	112
2014	60	0,23	0,76	2,89	0,06	0,62	54390	37	120	157
2014	61	0,48	0,71	1,79	0,33	0	50899	26	65	91
2014	62	-0,03	0,78	13,54	0,56	1	27914	84	294	378
